# Supplementary material for: Visceral adipose tissue and acute pancreatitis: a systematic review and meta-analysis
Source: PeerJ. 2026 Jun 2;14:e21254. doi: 10.7717/peerj.21254 (PMC13239464; doi:10.7717/peerj.21254)
Supplement: Supplemental Information 31 [file peerj-14-21254-s031.xlsx]

## Sheet: MAP VS MSAP 
MAP VS MSAP
ID	author	year	n.c	mean.c	sd.c	n.e	mean.e	sd.e	GROUP	age	BMI	country
1	huang et al	2022	186	98.15	46.92	60	111.24	32.11	VAI	45.3749	25	China
3	Hanna Sternby et al.	2019	163	216.318	103.743	225	209.153	116.246	VAT	50.6496	27.8752	Europe
5	Ying Zhou	2021	178	138.066	68.2753	161	147.415	83.8032	VAT	55.0515	25.1868	China
6	Seung Bae Yoon	2017	128	105	70	62	150	59	VAT	53.3	24.1537	Korea
7	Jiarong Xie	2019	204	121.6	17.3	56	154.1	15.1	VAT	50.6	24.4	China
8	Weizhi Xia	2022	125	25.3195	16.5827	80	65.3086	53.3305	VAI	40.5	25.99	China
12	Yeliz Akturk	2021	41	87.71	37.93	41	97.56	41.33	VAT	55.7389		Turkey

## Sheet: MAP VS  MSAP+SAP
MAP VS MSAP+SAP
				MAP		MSAP+SAP
ID	author	year	n.c	mean.c	sd.c	n.e	mean.e	sd.e	group	BMI	age	country
1	huang et al	2022	186	98.15	46.92	122	114.066	34.9372	VAI	25	45.3749	China
2	Yi Zhu et al.	2024	152	28.7763	22.4386	131	60.3685	47.252	VAI	25.89	40.73	China
3	Hanna Sternby et al.	2019	163	216.318	103.743	291	218.118	118.603	VAT	50.6496	50.6496	Europe
5	Ying Zhou	2021	178	138.066	68.2753	214	152.511	84.4575	VAT	55.0515	55.0515	China
6	Seung Bae Yoon	2017	128	105	70	75	155.893	64.0414	VAT	53.3	53.3	Korea
7	Jiarong Xie	2019	204	121.6	17.3	102	165.194	19.4531	VAT	50.6	50.6	China
8	Weizhi Xia	2022	125	25.3195	16.5827	102	61.5548	50.3901	VAI	40.5	40.5	China
10	Engin Beydogan	2021	142	142.83	96.5	32	146.8	101.93	VAT		55.58	Turkey
12	Yeliz Akturk	2021	41	87.71	37.93	66	91.3327	38.0855	VAT		55.7389	Turkey

## Sheet: MSAP VS SAP
MSAP VS SAP
		MSAP			SAP
ID	author	year	n.c	mean.c	sd.c	n.e	mean.e	sd.e	GROUP	age	bmi	country
1	huang et al	2022	60	111.24	32.11	62	116.8	37.53	VAI	45.3749	25	China
3	Hanna Sternby et al.	2019	225	209.153	116.246	66	248.683	122.325	VAT	50.6496	27.8752	Europe
5	Ying Zhou	2021	161	147.415	83.8032	53	167.992	85.3483	VAT	55.0515	25.1868	China
6	Seung Bae Yoon	2017	62	150	59	13	184	81	VAT	53.3	24.1537	Korea
7	Jiarong Xie	2019	56	154.1	15.1	46	178.7	15.2	VAT	50.6	24.4	China
8	Weizhi Xia	2022	80	65.3086	53.3305	22	47.9045	35.551	VAI	40.5	25.99	China
9	Shengqi Wang	2024	102	135.536	73.2438	56	200.622	105.005	VAT	48.4049	26.3595	China
12	Yeliz Akturk	2021	41	97.56	41.33	25	81.12	30.11	VAT	55.7389		Turkey

## Sheet: MAP+MSAP VS SAP
MAP+MSAP VS SAP
			MAP+MSAP			SAP
ID	author	year	n.c	mean.c	sd.c	n.e	mean.e	sd.e	group	age	BMI	country
1	huang et al	2022	246	101.343	44.0723	62	116.8	37.53	VAI	45.3749	25	China
3	Hanna Sternby et al.	2019	388	212.163	111.083	66	248.683	122.325	VAT	50.6496	27.8752	Europe
5	Ying Zhou	2021	339	142.506	76.0752	53	167.992	85.3483	VAT	55.0515	25.1868	China
6	Seung Bae Yoon	2017	190	119.684	697396	13	184	81	VAT	53.3	24.1537	Korea
7	Jiarong Xie	2019	260	128.6	21.4985	46	178.7	15.2	VAT	50.6	24.4	China
8	Weizhi Xia	2022	205	40.925	40.6318	22	47.9045	35.551	VAI	40.5	25.99	China
11	Sumaswi Angadi	2024	37	115.11	29.85	37	141.01	33.75	VAT	38.98	25.26	India
12	Yeliz Akturk	2021	82	92.635	39.7311	25	81.12	30.11	VAT	55.7389		Turkey

## Sheet: MAP VS SAP
MAP VS SAP
	MAP			SAP
	ID	author	year	n.c	mean.c	sd.c	n.e	mean.e	sd.e	GROUP	age	bmi	country
	1	huang et al	2022	186	98.15	46.92	62	116.8	37.53	VAI	45.3749	25	China
	3	Hanna Sternby et al.	2019	163	216.318	103.743	66	248.683	122.325	VAT	50.6496	27.8752	Europe
	5	Ying Zhou	2021	178	138.066	68.2753	53	167.992	85.3483	VAT	55.0515	25.1868	China
	6	Seung Bae Yoon	2017	128	105	70	13	184	81	VAT	53.3	24.1537	Korea
	7	Jiarong Xie	2019	204	121.6	17.3	46	178.7	15.2	VAT	50.6	24.4	China
	8	Weizhi Xia	2022	125	25.3195	16.5827	22	47.9045	35.551	VAI	40.5	25.99	China
	12	Yeliz Akturk	2021	41	87.71	37.93	25	81.12	30.11	VAT	55.7389		Turkey
	13	C. Madico	2019	57	110.1	68.4	55	129.3	68.6	VAT	56.3		France

## Sheet: auc
ID	author	year	AUC	LL	UP	Measurement	country	SEN	SPE	cut-off
1	Huang et al	2022	0.603	0.541	0.666	VAI	China
2	Yi Zhu et al.	2024	0.733	0.678	0.784	VAI	China
4	Yu Higaki	2021	0.669	0.585	0.753	VAT	Japan	0.667	0.709	158
6	Seung Bae Yoon	2017	0.757	0.689	0.825	VAT	Korea
7	Jiarong Xie	2019	0.943	0.909	0.976	VAT	China
8	Weizhi Xia	2022	0.755	0.691	0.819	VAI	China			35.11
11	Sumaswi Angadi	2024	0.722	0.58	0.87	VAT	India	0.784	0.541	114.69

## Sheet: or
ID	author	year	OR	LL	UL	group	country	cut-off
1	Huang et al	2022	2.38	1.11	5.104	VAI	China	79.633
3	Hanna Sternby et al. 1	2019	2.157	0.953	4.883	VAT	Europe
3	Hanna Sternby et al. 2	2019	1.551	0.75	3.207	VAT	Europe
4	Yu Higaki	2021	2.04	0.353	11.8	VAT	Japan	167
5	Ying Zhou	2021	1.003	1	1.006	VAT	China
8	Weizhi Xia	2022	3.818	1.395	10.452	VAI	China	35.11
